# Supplementary material for: Sociodemographic and clinical factors related to high rates of unmet supportive care needs among Polish cancer patients
Source: Front Psychol. 2025 May 14;16:1472026. doi: 10.3389/fpsyg.2025.1472026 (PMC12116547; doi:10.3389/fpsyg.2025.1472026)
Supplement: Supplementary file 1 [file Data_Sheet_1.ZIP]

Archive with 2 entries (2 files):
- Supplementary material/NEQ English version.docx
- Supplementary material/NEQ Polish version.docx
